# Supplementary material for: DeeDeeExperiment: building an infrastructure for integrating and managing omics data analysis results in R/Bioconductor
Source: Bioinformatics. 2026 Mar 27;42(4):btag157. doi: 10.1093/bioinformatics/btag157 (PMC13253565; doi:10.1093/bioinformatics/btag157)
Supplement: btag157_Supplementary_Data [file btag157_supplementary_data.zip]

Archive with 1 entries (1 files):
- DeeDeeExperiment - Rev1 - SupplementaryFile.pdf
